# Supplementary material for: A recently transferred cluster of bacterial genes in Trichomonas vaginalis - lateral gene transfer and the fate of acquired genes
Source: BMC Evol Biol. 2014 Jun 5;14:119. doi: 10.1186/1471-2148-14-119 (PMC4082486; doi:10.1186/1471-2148-14-119)
Supplement: Additional file 1: Table S1 — Listing the Trichomonas unique genes paralogs located on the DS113827 contig, directly adjacent to the TvLF. Table S2. Contains information regarding the annotated gaps in contig DS113827. Table S3. Lists the 16 s rDNA primers used for detection of posible contaminant bactera. Table S4. Contains detailed information on extended ORFS in TvLF; and Table S5. Has a detailed list of the genes of TvLF. Table S6. Containes a list with abbreviations found in the gene map (Figure 1). Table S7. Contains data on newly discovered ORFs in TVLF. Table S8. Lists the oligonucleotides used in this study. [file 1471-2148-14-119-S1.xls]

## Sheet: Table S1
Supplemental Table S1:
Trichomonas unique genes paralogues located on the DS113827 contig, directly adjacent to the TvLF
TVLF gene abbreviation	Paralogue (Organism, Locus tag; GenBank accession number)	Genomic Location	Query coverage	Max identity
TVAG_243540	Hypothetical protein (T. vaginalis G3, TVAG_063280; XP_001296232.1)	DS116015	0.98	0.99
	Hypothetical protein (T. vaginalis G3, TVAG_577770; XP_001280873.1)	DS142191	0.98	0.99
	Hypothetical protein (T. vaginalis G3, TVAG_329860; XP_001292485.1)	DS119905	0.98	0.99
TVAG_243550	Hypothetical protein (T. vaginalis G3, TVAG_149850; XP_001308195.1)	DS113815	0.99	0.4
	Hypothetical protein (T. vaginalis G3, TVAG_126600; XP_001308460.1)	DS113800	0.98	0.43
	Hypothetical protein (T. vaginalis G3, TVAG_383580; XP_001330509.1)	DS113548	0.98	0.41
TVAG_243560	Hypothetical protein (T. vaginalis G3, TVAG_094930; XP_001302658.1)	DS114172	0.88	0.46
	Hypothetical protein (T. vaginalis G3, TVAG_383580; XP_001330509.1)	DS113548	0.92	0.43
	Hypothetical protein (T. vaginalis G3, TVAG_110700; XP_001581443.1)	DS113198	0.89	0.41

## Sheet: Table S2
Supplemental Table S2:
Sequenced annotated gaps in DS113827.
Gap No.	Gap position	Gap	Actual size (bp)	GenBank accession nr.	Top blastn hit	Top hit	Query coverage	Max identity	Primer*
		size (bp)				Accession nr.
4	17301-17401	100	933	KF269530	T. vaginalis	AAHC01024715.1	0.79	0.99	P75, P76
5	20321-20421	100	256	KF269529	P. harei	NZ_AENP01000030.1	1	0.97	P77, P78
6	31147-31247	100	193	KF269528	P. lacrimalis	NZ_ADDO01000063.1	0.93	0.91	P79, P80
7	38177-38277	100	195	KF269527	P. harei	NZ_AENP01000030.1	0.69	0.87	P36, P37
8	48799-48899	100	132	KF269526	P. harei	NZ_AENP01000030.1	1	0.97	P81, P82

## Sheet: Table S3
Supplemental Table S3:
16s primer pairs used for detection of possible bacterial contaminants
Primer Pair	Forward primer	Sequence	Reverse primer	Sequence	Reference
16s:1	C27f	AGAGTTTGATCCTGGCTCAG	C1492r	TACGGCTACCTTGTTACGACTT	[1]
16s:2	E341f	CCTACGGGNGGCNGCA	E1406r	GACGGGCGGTGWGTRCA	[2]

## Sheet: Table S4
Supplemental Table S4:
Extended ORFs found in TvLF.
Abbreviation	Position	Annotated Size	New Size	Comment	G3 GenBank accession number	Tor-A GenBank accession number	Casu2 GenBank accession number	Pinna GenBank accession number	Moz-4 GenBank accession number
TVAG_243600.2	24096-24935 (+)	495	840	Alternative initiation codon	KF269383	KF269385	KF269382	KF269384	KF269381
TVAG_243603-10*	26336-27639 (+)	N/A	1304	Alternative initiation codon and absence of stop codon	N/A	KF269399	KF269400	N/A	N/A
TVAG_243620-30*	27920-29483 (+)	N/A	1564	Absence of annotated stop codon	N/A	KF269405	KF269406	N/A	N/A
TVAG_243690.2	35122-36075 (+)	939	954	Alternative initiation codon	KF269434	KF269437	KF269433	KF269436	KF269435
TVAG_243710.2	37630-38338 (+)	593	708	Alternative initiation codon and new stop codon	KF269444	N/A	N/A	KF269446	KF269445
TVAG_243710-20*	37630-N/A (+)	N/A	963	Alternative initiation codon and alternative stop codon	N/A	KF269447	KF269448	N/A	N/A
TVAG_243730.2*	N/A-39258 (+)	N/A	918	Alternative initiation codon	N/A	KF269455	KF269456	N/A	N/A
TVAG_243770.2	42707-43249 (+)	405	543	Alternative initiation codon	KF269484	KF269482	KF269485	N/A	KF269483
TVAG_243780.2	43255-45213 (+)	1602	1959	Alternative initiation codon	KF269491	KF269493	KF269490	N/A	KF269492
TVAG_243790.2	N/A-46457 (−)	2052	2454	Alternative initiation codon found in sequenced gap	KF269496	KF269494	N/A	N/A	KF269495
TVAG_243800.2	49551-49015 (−)	414	537	Alternative initiation codon	KF269506	KF269503	KF269507	KF269504	KF269505
TVAG_243810.2*	49724-50508 (+)	N/A	791	Alternative initiation codon and absence of annotated stop codon	N/A	KF269512	KF269513	N/A	N/A
TVAG_243820.2	50519-51445 (+)	906	927	Alternative initiation codon	KF269520	N/A	KF269521	KF269518	KF269519

## Sheet: Table S5
Supplemental Table S5:
Detailed list of genes of TvLF
Abbreviation	Annotated Length	Alternative ORF length	Gene length in donor	Originally Annotated position	Alternative position	Tor-A	GenBank accession no.	Moz-4	GenBank accession no.	Casu2	GenBank accession no.	Pinna	GenBank accession no.
TVAG_243570	2697	2697	2697	18,333-20,873	19,166-21,862	Yes	KF269355	Yes	KF269356	Yes	KF269357	Yes	KF269358
TVAG_243580	429	429	1241	21,957-22,385	22,946-23,374	Yes	KF269364	Yes	KF269365	Yes	KF269366	Yes	KF269367
TVAG_243590	381	381	381	23,719-24,099	24,708-25,088	Yes	KF269373	Yes	KF269374	Yes	KF269375	Yes	KF269376
TVAG_243600	495	840	840	24,441-24,935	25,430-25,924	Yes	KF269377	Yes	KF269378	Yes	KF269379	Yes	KF269380
TVAG_243610	1032	1032	1326	26,608-27,639	27,597-28,628	Yes	KF269399	Yes	KF269401	Yes	KF269402	Yes	KF269400
TVAG_243620	612	612	1563	27,929-28,540	28,918-29,529	Yes	KF269405	Yes	KF269403	Yes	KF269404	Yes	KF269406
TVAG_243630	846	846	1563	28,638-29,483	29,627-30,472	Yes	KF269405	Yes	KF269407	Yes	KF269408	Yes	KF269406
TVAG_243640	1476	1476	1476	29,501-30,976	30,490-31,965	Yes	KF269411	Yes	KF269409	Yes	KF269410	Yes	KF269412
TVAG_243650	1074	1161	565	31,298-32,371	32,380-33,453	Yes	KF269413	Yes	KF269414	Yes	KF269415	Yes	KF269416
TVAG_243660	1011	1011	1011	33,556-32,546	34,638-33,628	Yes	KF269417	Yes	KF269418	Yes	KF269419	Yes	KF269420
TVAG_243670	210	210	210	34,099-33,890	35,181-34,972	Yes	KF269421	Yes	KF269422	Yes	KF269423	Yes	KF269424
TVAG_243680	903	903	903	35,137-36,075	36,117-35,215	Yes	KF269425	Yes	KF269426	Yes	KF269427	Yes	KF269428
TVAG_243690	939	954	954	35,137-36,075	36,219-37,157	Yes	KF269429	Yes	KF269430	Yes	KF269431	Yes	KF269432
TVAG_243700	1173	1173	1173	36,349-37,521	37,431-38,603	Yes	KF269438	Yes	KF269439	Yes	KF269440	Yes	KF269441
TVAG_243710	593	708	957	37,816-38,313	38,898-39,490	Yes	KF269447	Yes	KF269442	Yes	KF269443	Yes	KF269448
TVAG_243720	276	276	957	38,585-38,310	39,762-39,487	Yes	KF269447	Yes	KF269449	Yes	KF269450	Yes	KF269448
TVAG_243730	393	393	980	38,866-39,258	40,043-40,435	Yes	KF269451	Yes	KF269452	Yes	KF269453	Yes	KF269454
TVAG_243740	279	279	279	39,397-39,675	40,574-40,852	Yes	KF269457	Yes	KF269458	Yes	KF269459	Yes	KF269460
TVAG_243750	378	378	378	40,960-41,337	42,137-42,514	Yes	KF269471	Yes	KF269472	Yes	KF269473	Yes	KF269474
TVAG_243760	1335	1335	1335	41,386-42,720	42,563-43,897	Yes	KF269475	Yes	KF269476	Yes	KF269477	Yes	KF269478
TVAG_243770	405	543	543	42,845-43,249	44,022-44,426	Yes	KF269479	No	N/A	Yes	KF269480	Yes	KF269481
TVAG_243780	1602	1959	1959	43,612-45,213	44,789-46,390	Yes	KF269486	Yes	KF269487	Yes	KF269488	Yes	KF269489
TVAG_243790	2052	2454	2454	48,508-46,457	49,685-47,634	Yes	KF269497	No	N/A	Yes	KF269498	No	N/A
TVAG_243800	414	537	537	49,428-49,015	50,637-50,224	Yes	KF269499	Yes	KF269500	Yes	KF269501	Yes	KF269502
TVAG_243810	390	390	792	49,925-50,314	51,134-51,523	Yes	KF269508	Yes	KF269509	Yes	KF269510	Yes	KF269511
TVAG_243820	906	927	927	50,540-51,445	51,749-52,654	Yes	KF269517	Yes	KF269514	Yes	KF269515	Yes	KF269516
TVAG_243830	447	447	474	51,610-52,058	52,819-53,267	Yes	KF269525	Yes	KF269522	Yes	KF269523	Yes	KF269524

## Sheet: Table S6
Supplemental Table S6:
Gene map abbreviation list
	P. harei		TVAG Tor-A/Casu2		TVAG G3/Pinna/Moz-4
Abbreviation	Locus tag	Function	Locus tag	Function	Locus tag	Function
1	HMPREF9286_0330	putative potassium/sodium efflux P-type ATPase, fungal-type	TVAG_243570	E1-E2 ATPase family protein	TVAG_243570	E1-E2 ATPase family protein
2	HMPREF9286_0329	conserved hypothetical protein	-	-	-	-
3	-	-	TVAG_243571	Transposase IS116/IS110/IS902 family*	TVAG_243571	Transposase IS116/IS110/IS902 family*
4	HMPREF9286_0328	putative azaleucine resistance protein AzlC	-	-	-	-
5	-	-	TVAG_243580	Transposase IS116/IS110/IS902 family protein	TVAG_243580	Transposase IS116/IS110/IS902 family protein
6	HMPREF9286_0327	putative branched-chain amino acid transport protein AzlD	-	-	-	-
7	HMPREF9286_0326	CAAX amino terminal protease family protein	TVAG_243581	CAAX amino terminal protease family protein*	TVAG_243581	CAAX amino terminal protease family protein*
8	HMPREF9286_0325	transcriptional regulator, GntR family	TVAG_243590	transcriptional regulator, gntR family protein	TVAG_243590	transcriptional regulator, gntR family protein
9a	HMPREF9286_0324	ABC transporter, ATP-binding protein	TVAG_243600.2	transporter	TVAG_243600.2	transporter
9b	HMPREF9286_0324	ABC transporter, ATP-binding protein	TVAG_243600	transporter	TVAG_243600	transporter
10	HMPREF9286_0323	conserved hypothetical protein	-	-	-	-
11	HMPREF9286_0322	conserved hypothetical protein	-	-	-	-
12	HMPREF9286_0321	putative membrane protein	TVAG_243601	Putative membrane protein*	TVAG_243601	Putative membrane protein*
13	HMPREF9286_0320	conserved hypothetical protein	TVAG_243602	Conserved hypothetical protein*	TVAG_243602	Conserved hypothetical protein*
14	-	-	-	-	TVAG_243603	Putative Permease*
15	HMPREF9286_0319	putative permease	TVAG_243603-10	xanthine/uracil permease family protein	TVAG_243610	xanthine/uracil permease family protein
16	-	-	-	-	TVAG_243620	hypothetical protein
17	HMPREF9286_0318	conserved hypothetical protein	TVAG_243620-30	S-layer homology domain containing protein	TVAG_243630	S-layer homology domain containing protein
18	HMPREF9286_0317	glutamate-tRNA ligase	TVAG_243640	glutamyl-tRNA synthetase family protein	TVAG_243640	glutamyl-tRNA synthetase family protein
19	-	-	TVAG_243650	Transposase family protein	TVAG_243650	Transposase family protein
20	HMPREF9286_0316	conserved hypothetical protein	-	-	-	-
21	HMPREF9286_0315	polysaccharide deacetylase	TVAG_243660	Polysaccharide deacetylase family protein	TVAG_243660	Polysaccharide deacetylase family protein
22	HMPREF9286_0314	conserved hypothetical protein	-	-	-	-
23	HMPREF9286_0313	peptidase propeptide and YPEB domain protein	-	-	-	-
24	HMPREF9286_0312	hydrid cluster protein-associated redox disulfide domain protein	TVAG_243670	conserved hypothetical protein	TVAG_243670	conserved hypothetical protein
25	HMPREF9286_0311	conserved hypothetical protein	TVAG_243680	conserved hypothetical protein	TVAG_243680	conserved hypothetical protein
26a	HMPREF9286_0310	transporter, auxin efflux carrier (AEC) family protein	TVAG_243690.2	Auxin Efflux Carrier family protein	TVAG_243690.2	Auxin Efflux Carrier family protein
26b	HMPREF9286_0310	transporter, auxin efflux carrier (AEC) family protein	TVAG_243690	Auxin Efflux Carrier family protein	TVAG_243690	Auxin Efflux Carrier family protein
27	HMPREF9286_0308	methionine adenosyltransferase	TVAG_253700	methionine adenosyltransferase	TVAG_243700	methionine adenosyltransferase
28	HMPREF9286_0307	conserved domain protein	TVAG_243710-20	hypothetical protein	TVAG_243710	hypothetical protein
29	-	-	-	-	TVAG_243720	hypothetical protein
30	HMPREF9286_0306	tetrapyrrole methylase	TVAG_243730	hypothetical protein	TVAG_243730	hypothetical protein
31	HMPREF9286_0305	DNA-binding protein HU	TVAG_243740	DNA-binding protein HU	TVAG_243740	DNA-binding protein HU
32	HMPREF9286_0304	S4 domain protein	TVAG_243741	S4 domain protein*	TVAG_243741	S4 domain protein*
33	HMPREF9286_0303	septum formation initiator	TVAG_243742	Septum formation initiator*	TVAG_243742	Septum formation initiator*
34	HMPREF9286_0302	S1 RNA binding domain protein	TVAG_243750	S1 RNA binding domain containing protein	TVAG_243750	S1 RNA binding domain containing protein
35	HMPREF9286_0301	tRNA(Ile)-lysidine synthetase	TVAG_243760	tRNA(Ile)-lysidine synthase	TVAG_243760	tRNA(Ile)-lysidine synthase
36a	HMPREF9286_0300	hypoxanthine phosphoribosyltransferase	TVAG_243770.2	hypoxanthine phosphoribosyltransferase	TVAG_243770.2	hypoxanthine phosphoribosyltransferase
36b	HMPREF9286_0300	hypoxanthine phosphoribosyltransferase	TVAG_243770	hypoxanthine phosphoribosyltransferase	TVAG_243770	hypoxanthine phosphoribosyltransferase
37a	HMPREF9286_0299	cell division protease FtsH	TVAG_243780.2	Clan MA, family M41, FtsH endopeptidase-like metallopeptidase	TVAG_243780.2	Clan MA, family M41, FtsH endopeptidase-like metallopeptidase
37b	HMPREF9286_0299	cell division protease FtsH	TVAG_243780	Clan MA, family M41, FtsH endopeptidase-like metallopeptidase	TVAG_243780	Clan MA, family M41, FtsH endopeptidase-like metallopeptidase
38a	HMPREF9286_0298	transglycosylase	TVAG_243790.2	penicillin binding protein transpeptidase	TVAG_243790.2	penicillin binding protein transpeptidase
38b	HMPREF9286_0298	transglycosylase	TVAG_243790	penicillin binding protein transpeptidase	TVAG_243790	penicillin binding protein transpeptidase
39a	HMPREF9286_0297	BioY family protein	TVAG_243800.2	BioY family protein	TVAG_243800.2	BioY family protein
39b	HMPREF9286_0297	BioY family protein	TVAG_243800	BioY family protein	TVAG_243800	BioY family protein
40	HMPREF9286_0296	pantothenate kinase, type III	TVAG_243810	transcriptional activator, Baf family subfamily-related protein	TVAG_243810	transcriptional activator, Baf family subfamily-related protein
41	HMPREF9286_0295	TIM-barrel protein, nifR3 family	TVAG_243820	TIM-barrel protein, nifR3 family protein	TVAG_243820	TIM-barrel protein, nifR3 family protein
42	HMPREF9286_0294	transcription elongation factor GreA	TVAG_243830	transcription elongation factor	TVAG_243830	transcription elongation factor

## Sheet: Table S7
Supplemental Table S7:
Newly discovered ORFs present in TVLF.
TVLF ORF abbreviation	Position on DS113827	Homologous protein (organism; GenBank accession no.)	Query coverage	Max identity	Synteny	G3 GenBank accession number	Tor-A GenBank accession number	Casu2 GenBank accession number	Pinna GenBank accession number	Moz-4 GenBank accession number
TVAG_243571	21161-21775	Transposase (P. duerdenii ATCC_BAA-1640; ZP_07399481.1)	0.94	0.9	N/A	KF269362	KF269359	KF269363	KF269360	KF269361
		Transposase IS116/IS110/IS902 family (S. pyogenes C1; CAQ56293.1)	0.94	0.9
		Hypothetical protein SPAP_0898 (orf9) (S. pneumoniae AP200; YP_003876489.1)	0.68	0.9
TVAG_243581	22622-23629	CAAX amino terminal protease family protein (P. harei ACS-146-V-Sch2b; ZP_07822798.1)	0.96	0.86	No	KF269371	KF269368	KF269372	KF269369	KF269370
		CAAX amino terminal protease family protein (P. rhinitidis 1-13; ZP_10781821.1)	0.81	0.82
TVAG_243601	24932-25552	Putative membrane protein (P. harei ACS-146-V-Sch2b; ZP_07822782.1)	0.99	0.84	No	KF269389	KF269386	KF269390	KF269387	KF269388
		Hypothetical protein (P. rhinitidis 1-13; ZP_10781818.1)	0.99	0.59
TVAG_243602	25549-26187	Conserved hypothetical protein (P. harei ACS-146-V-Sch2b; ZP_07822752.1)	0.99	0.91	Yes	KF269394	KF269391	KF269395	KF269392	KF269393
		Hypothetical protein (P. rhinitidis 1-13; ZP_10781817.1)	0.99	0.67
TVAG_243603	26336-26605	Putative Permease (P. harei ACS-146-V-Sch2b; ZP_07822771.1)	0.98	0.96	Yes	KF269398	N/A	N/A	KF269396	KF269397
		Xanthine/Uracil/Vitamin C permease (P. rhinitidis 1-13; ZP_10781816.1)	0.98	0.97
TVAG_243741	40340-40582	S4 domain protein (P. harei ACS-146-V-Sch2b; ZP_07822754.1)	0.98	0.93	Yes	KF269464	KF269461	KF269465	KF269462	KF269463
		S4 domain containing protein (P. rhinitidis 1-13; ZP_10781602.1)	0.97	0.82
TVAG_243742	40624-40940	Septum formation initiator (P. harei ACS-146-V-Sch2b; ZP_07822804.1)	0.99	0.96	Yes	KF269469	KF269466	KF269470	KF269467	KF269468
		Septum formation initiator (P. rhinitidis 1-13; ZP_10781601.1)	0.85	0.82

## Sheet: Table S8
Supplemental Table S8:
Oligonucleotides used in this study
Primer Abbreviation	Gene	Primer name	Sequence	Direction	Tm (°C)	Expected product size (bp)	Primer-pair Abbreviation
P1	TVAG_243570	TVAG_243570:1f	ACAATCGCTGCAATCAAACA	Forward	64.2	2946	A1
P2	TVAG_243570	TVAG_243570:1r	ACCCTAAAAGCACCTCGTCA	Reverse	63.5	2946	A1
P3	TVAG_243570	TVAG_243570:seqf	TCTCCCGACGAAGCCCTAAA	Forward	67.9	N/A	N/A
P4	TVAG_243570	TVAG_243570:seqr	ATGCCATTGTCCTTGCGTGT	Reverse	67.7	N/A	N/A
P5	TVAG_243570	TVAG_243570:2seqf	GTTCCAGAAGGATTACCTGC	Forward	60.1	N/A	N/A
P6	TVAG_243570	TVAG_243570:2seqr	ATTTCGTTAAGTTCCCTGCC	Reverse	61.8	N/A	N/A
P7	TVAG_243570	TVAG_243570:3seqr	GCAGGTAATCCTTCTGGAAC	Reverse	60.1	N/A	N/A
P8	TVAG_243571	TVAG_243571:1f	AGTTGAAAGAGGAGAAGCAG	Forward	57.8	1720	A2
P9	TVAG_243571	TVAG_243571:1r	ATATGGTGGTGCGTCTATTC	Reverse	58.9	1720	A2
P10	TVAG_243580	TVAG_243580:1f	AAAACATGGGCAAAAGAAAAGA	Forward	63.4	674	A3
P11	TVAG_243580	TVAG_243580:1r	TAGCGCATGGCAAATAAGC	Reverse	63.7	674	A3
P12	TVAG_243581	TVAG_243581:1f	GAATAGACGCACCACCATAT	Forward	58.9	1766	A4
P13	TVAG_243581	TVAG_243581:1r	ACAGAAACCTTTAAGTCGCT	Reverse	57.2	1766	A4
P14	TVAG_243590	TVAG_243590:1f	GGATGAAGAACTTTGGGAAAAA	Forward	62.9	614	A5
P15	TVAG_243590	TVAG_243590:1r	TCCAAGAACTGCTCCTCCTG	Reverse	64.5	614	A5
P16	TVAG_243590	TVAG_243590:seqr	TGCTTTCATACTTCACCCAC	Reverse	60.2	N/A	N/A
P17	TVAG_243600	BEG_TVAG_243660:1f	ATGATTGTTGCCAAGGCTGC	Forward	67.3	885	A6
P18	TVAG_243600	BEG_TVAG_243660:1r	CCTCCACATTTGCCCTGTCC	Reverse	68.9	885	A6
P19	TVAG_243600	TVAG_243600:1f	ATTGGGGCAGTGATACCTGA	Forward	64.3	678	A7
P20	TVAG_243600	TVAG_243600:1r	CCATTGGTAGGGCAAGTTTC	Reverse	63.2	678	A7
P21	TVAG_243601	TVAG_243601-243602:1f	TCCAAATGAAGTTGTGGACA	Forward	61.6	1882	A8
P22	TVAG_243601	TVAG_243601-243602:1r	ATACCAACAGACACTGCATT	Reverse	57	1882	A8
P21	TVAG_243602	TVAG_243601-243602:1f	TCCAAATGAAGTTGTGGACA	Forward	61.6	1882	A8
P22	TVAG_243602	TVAG_243601-243602:1r	ATACCAACAGACACTGCATT	Reverse	57	1882	A8
P23	TVAG_243610	TVAG_243610:1f	TGGACAAGGGTGGAGTTTTC	Forward	63.9	1359	A9
P24	TVAG_243610	TVAG_243610:1r	ATGCAAGGAGGTCATCCTCA	Reverse	64.7	1359	A9
P25	TVAG_243620	TVAG_243620:1f	GGGGGCATTCTAATGAAAAA	Forward	62.5	721	A10
P26	TVAG_243620	TVAG_243620:1r	GCTTGCTTCCTTGTCCTTTG	Reverse	63.8	721	A10
P27	TVAG_243630	TVAG_243630:1f	CAAAGGACAAGGAAGCAAGC	Forward	63.8	932	A11
P28	TVAG_243630	TVAG_243630:1r	CTGTTGGTGATGGTGCAAAT	Reverse	63.5	932	A11
P29	TVAG_243640	TVAG_243640:1f	GCTGCCACAATTTTCAACAA	Forward	63.6	1695	A12
P30	TVAG_243640	TVAG_243640:1r	CAACTTTTGGGGGTCAGTTC	Reverse	63.3	1695	A12
P31	TVAG_243650	TVAG_243650:1f	CATGCCAGTAAGAGCTGCAA	Forward	64.1	1672	A13
P32	TVAG_243650	TVAG_243650:1r	TGGGGAGACTCGTTAATTCG	Reverse	63.9	1672	A13
P33	TVAG_243650	TVAG_243650:seqr	TGAGTTCCTTCAAGTGGACC	Reverse	61.6	N/A	N/A
P34	TVAG_243660	TVAG_243660:1f	GGTCCACTTGAAGGAACTCA	Forward	61.7	1451	A14
P35	TVAG_243660	TVAG_243660:1r	CAAAGGCTTCGGCTATCTTG	Reverse	63.6	1451	A14
P36	TVAG_243660	TVAG_243660:seqr	GGCGACATAGATCCGCAGAAGG	Reverse	70.8	N/A	N/A
P37	TVAG_243670	TVAG_243670_243680:1f	CCTTCTGCGGATCTATGTCGCC	Forward	70.8	1772	A15
P38	TVAG_243670	TVAG_243670_243680:1r	TGACCTGTAGGCGCAGTGAA	Reverse	67	1772	A15
P39	TVAG_243670	TVAG_243670_243680:seqr	GCAAAACTATAAACACGGGC	Reverse	60.9	N/A	N/A
P37	TVAG_243680	TVAG_243670_243680:1f	CCTTCTGCGGATCTATGTCGCC	Forward	70.8	1772	A15
P38	TVAG_243680	TVAG_243670_243680:1r	TGACCTGTAGGCGCAGTGAA	Reverse	67	1772	A15
P39	TVAG_243680	TVAG_243670_243680:seqr	GCAAAACTATAAACACGGGC	Reverse	60.9	N/A	N/A
P40	TVAG_243690	TVAG_243690:1f	ACGCCTGTGTCCTTTCCGTCG	Forward	72.6	1241	A16
P41	TVAG_243690	TVAG_243690:1r	GCCGGGTTTCACAGTGCCCA	Reverse	74.7	1241	A16
P42	TVAG_243700	TVAG_243700:1f	ACTTTTTGCGTGGGGATTTT	Forward	64.3	1453	A17
P43	TVAG_243700	TVAG_243700:1r	CCACATGGGTTCGCTCTAAA	Reverse	64.8	1453	A17
P44	TVAG_243710	TVAG_243710:1,5f	ACATGGCGGTGGAGCCTTCT	Forward	70.3	1481	A18
P45	TVAG_243710	TVAG_243710:1,5r	TGCGTAGGTGGCAAGGTTGA	Reverse	68.9	1481	A18
P46	TVAG_243710	TVAG_243710_243720:1f	CCAGCCTATGAAGGCGCACCA	Forward	73.3	934	A19
P47	TVAG_243710	TVAG_243710_243720:1r	CGGCATCTCTCCCAACTCCTGC	Reverse	73.2	934	A19
P48	TVAG_243710	TVAG_243710_243720:seqr	TTTTCTGCCACTAAGGGAGT	Reverse	60.3	N/A	N/A
P46	TVAG_243720	TVAG_243710_243720:1f	CCAGCCTATGAAGGCGCACCA	Forward	73.3	934	A19
P47	TVAG_243720	TVAG_243710_243720:1r	CGGCATCTCTCCCAACTCCTGC	Reverse	73.2	934	A19
P48	TVAG_243720	TVAG_243710_243720:seqr	TTTTCTGCCACTAAGGGAGT	Reverse	60.3	N/A	N/A
P49	TVAG_243730	BEG_TVAG_243730:1f	AGGTCGTTTTCATCAACTGGCTCT	Forward	67.9	621	A20
P50	TVAG_243730	BEG_TVAG_243730:1r	TGGGATGTAGATGCAGGACTGGTG	Reverse	71.1	621	A20
P51	TVAG_243730	TVAG_243730_243740:1f	GCAGGAGTTGGGAGAGATGCCG	Forward	73.2	1069	A21
P52	TVAG_243730	TVAG_243730_243740:1r	TGGGACTTAAAACCTCCTTGCACT	Reverse	67.6	1069	A21
P51	TVAG_243740	TVAG_243730_243740:1f	GCAGGAGTTGGGAGAGATGCCG	Forward	73.2	1069	A21
P52	TVAG_243740	TVAG_243730_243740:1r	TGGGACTTAAAACCTCCTTGCACT	Reverse	67.6	1069	A21
P53	TVAG_243741	TVAG_243741-243742:1f	GAAAGCTGCTTTTTCCAGTT	Forward	60.1	882	A22
P54	TVAG_243741	TVAG_243741-243742:1r	GTACTAGACCACTTTTGCCA	Reverse	56.9	882	A22
P53	TVAG_243742	TVAG_243741-243742:1f	GAAAGCTGCTTTTTCCAGTT	Forward	60.1	882	A22
P54	TVAG_243742	TVAG_243741-243742:1r	GTACTAGACCACTTTTGCCA	Reverse	56.9	882	A22
P55	TVAG_243750	TVAG_243750:1f	ATTTCCCTTGGCTCTTGCCG	Forward	69.3	1172	A23
P56	TVAG_243750	TVAG_243750:1r	CCTTGAGACCAGTCCCCCTC	Reverse	67.2	1172	A23
P57	TVAG_243750	TVAG_243750:2f	AGCTTGCGAAAAGGGCCTCGT	Forward	71.9	1864	A24
P58	TVAG_243750	TVAG_243750:2r	GTCTTCCAGAGTCGCCAAGGCA	Reverse	71.8	1864	A24
P59	TVAG_243760	TVAG_243760:1f	GCTTGACGAAGCTAGAGCAA	Forward	62.4	1573	A25
P60	TVAG_243760	TVAG_243760:1r	GCCATAAAGGGAACACATCC	Reverse	63	1573	A25
P61	TVAG_243770	TVAG_243770:1f	TATGCCTTGGCGACTCTGGA	Forward	68	1432	A26
P62	TVAG_243770	TVAG_243770:1r	TTTCCTCCGCCACCAGTTTG	Reverse	69.3	1432	A26
P63	TVAG_243770	TVAG_243770:2f	AAACTCACAAGGGAGGAAGA	Forward	60.3	1972	A27
P64	TVAG_243770	TVAG_243770:2r	CTTGCCGAAAGAACTCATCT	Reverse	61	1972	A27
P65	TVAG_243780	TVAG_243780:1f	TTCCTTGTTGAGTGGGTTC	Forward	60.1	2052	A28
P66	TVAG_243780	TVAG_243780:1r	CATAGAGCCAAAAACTGGAG	Reverse	58.9	2052	A28
P67	TVAG_243780	TVAG_243780:2f	GCCAGCGTAAAATTAAAAGA	Forward	58.5	2254	A29
P68	TVAG_243780	TVAG_243780:2r	GGAGACCATTGATGATTGAG	Reverse	59.5	2254	A29
P69	TVAG_243780	TVAG_243780:1seqf	ACGGTTTTGGAACTAACGAA	Forward	61	449	N/A
P70	TVAG_243780	TVAG_243780:1seqr	GTGAACTGAATCTTCTTCTGGA	Reverse	59.9	449	N/A
P71	TVAG_243790	TVAG_243790:1f	TCCACATCACACTGGCAGAGA	Forward	67.1	2386	A30
P72	TVAG_243790	TVAG_243790:1r	CAAGAGAGTCGCTGGTGCTA	Reverse	63.4	2386	A30
P73	TVAG_243790	TVAG_243790:1seqf	ACCAGTGCTTGATTCGATTT	Forward	61.1	859	N/A
P74	TVAG_243790	END_TVAG_243790:1f	AGTCGTGCTCCAGTTTTTGGCT	Reverse	68.1	1091	A31
P75	TVAG_243790	END_TVAG_243790:1r	TGCTGACGGAACTAAGCCTCACT	Forward	68.2	1091	A31
P76	TVAG_243790	TVAG_243790:2f	TGGAGATTGGGAAGCTGATACTGT	Forward	66.8	2686	A32
P77	TVAG_243790	TVAG_243790:2r	AGTGGCAATAGAAGACGAAAGGT	Reverse	63.9	2686	A32
P78	TVAG_243790	TVAG_243790:1seqr	CATTGGCTCTCGTAAGGAAA	Reverse	61.7	859	N/A
P79	TVAG_243800	TVAG_243800_243810:1f	TGCGAAGCGAGGTTCTTTCG	Forward	69.7	1756	A33
P80	TVAG_243800	TVAG_243800_243810:1r	CATCTGGGTCACTGCCGAAG	Reverse	68.1	1756	A33
P81	TVAG_243800	TVAG_243800:1.5f	TGCAGCAGTTTGGACTCCCACA	Forward	72.3	1843	A34
P82	TVAG_243800	TVAG_243800:1.5r	TCCCTGGCATGATAAGCCCCC	Reverse	72.9	1843	A34
P79	TVAG_243810	TVAG_243800_243810:1f	TGCGAAGCGAGGTTCTTTCG	Forward	69.7	1756	A33
P80	TVAG_243810	TVAG_243800_243810:1r	CATCTGGGTCACTGCCGAAG	Reverse	68.1	1756	A33
P83	TVAG_243810	TVAG_243810:1.5f	TGGCACACCAATTAGCCCAAGTAGG	Forward	72	1630	A35
P84	TVAG_243810	TVAG_243810:1.5r	GCTTGCTCCTGCCGCCTCAA	Reverse	74.1	1630	A35
P85	TVAG_243820	TVAG_243820:1f	GGTGGCTTTTCAACAATGCT	Forward	63.9	1207	A36
P86	TVAG_243820	TVAG_243820:1r	AGCCGCCTTTAACAAAACCT	Reverse	63.6	1207	A36
P87	TVAG_243830	TVAG_243830:1f	TTTTGTTAAAGGCGGCTGAC	Forward	63.9	459	A37
P88	TVAG_243830	TVAG_243830:1r	GCACGGTTGCCAATAAGTTT	Reverse	63.7	459	A37
P89	TVAG_GAP_17301-17401	TVAG_GAP_17301:1f	AGATGTCTCAAAAGTTCGGCT	Forward	61.8	N/A	A38
P90	TVAG_GAP_17301-17401	TVAG_GAP_17301:1r	CGGATCAAATCTCTCATTGCCAC	Reverse	68.5	N/A	A38
P91	TVAG_GAP_20321-20241	TVAG_GAP_20321:1f	ACCAAGCAATCATGGGCAGG	Forward	69.3	N/A	A39
P92	TVAG_GAP_20321-20241	TVAG_GAP_20321:1r	ATGCCATTGTCCTTGCGTGT	Reverse	67.7	N/A	A39
P93	TVAG_GAP_31147-38277	TVAG_GAP_31147:1f	ACAGTGAGAGAAGCCTGCGA	Forward	65.4	N/A	A40
P94	TVAG_GAP_31147-38277	TVAG_GAP_31147:1r	ACAAACTCCTTGCCCTCAGC	Reverse	65.6	N/A	A40
P95	TVAG_GAP_38177-38277	TVAG_243710_243720:1f	CCAGCCTATGAAGGCGCACCA	Forward	73.3	N/A	A41
P96	TVAG_GAP_38177-38277	TVAG_243710_243720:1r	CGGCATCTCTCCCAACTCCTGC	Reverse	73.2	N/A	A41
P97	TVAG_GAP_48799-48899	TVAG_GAP_48799:1f	AGGGCACACTCAGCAAGGTCA	Forward	69.5	N/A	A42
P98	TVAG_GAP_48799-48899	TVAG_GAP_48799:1r	TCTCGAAAGAACCTCGCTTCGCA	Reverse	72.9	N/A	A42
